# Supplementary material for: Maresin-1 Prevents Liver Fibrosis by Targeting Nrf2 and NF-κB, Reducing Oxidative Stress and Inflammation
Source: Cells. 2021 Dec 3;10(12):3406. doi: 10.3390/cells10123406 (PMC8699629; doi:10.3390/cells10123406)
Supplement: Supplementary file 1 [file cells-10-03406-s001.zip]

Archive with 1 entries (1 files):
- cells-1429221-supplementary.pdf
